# Supplementary material for: Circadian control of lung inflammation in influenza infection
Source: Nat Commun. 2019 Sep 11;10:4107. doi: 10.1038/s41467-019-11400-9 (PMC6739310; doi:10.1038/s41467-019-11400-9)
Supplement: Supplementary file 4 — Source Data [file 41467_2019_11400_MOESM4_ESM.xlsx]

## Sheet: Figure 1A
Figure 1(A)
dayofdeath	Flu_6am	Flu_6pm
0	20	24
6		24
7		18
8	20	16
9	19	9
10	18	8
14	17	7

## Sheet: Figure 1 B and C
weight loss
days p.i.	Control_6am			Flu_6am			Control_6pm			Flu_6pm
1	0.5	0.001	8	2.06	2.1	10	0		8	-1.7	0.77	10
2	-1.21	0.57	8	-0.52	1.5	20	0.37045	0.95	8	1.2	0.66	19
3	-0.472637	0.56	8	-0.53	0.6	10	-0.676443	0.71	8	-2.5	0.64	9
4	0.151633	0.34	8	-4.44	0.95	40	-0.0621719	0.56	8	-10.86	1.14	66
5	1.21023	0.46	8	-8.73	1.22	51	2.24226	0.98	8	-12.73	2.17	43
6	1.91591	0.35	8	-8.1	2.01	45	0.492656	2.07	8	-17.27	1.76	51
7	0.33625	0.64	8	-15.2	1.82	33	0.66625	0.58	8	-20.61	1.78	36
8	1.65	0.69	8	-17.5	1.53	33	1.2125	0.65	8	-23.61	1.76	37
9	3.21	0.83	8	-17	1.98	17	2.49	0.78	8	-21.27	2.5	15
10	1.79	0.73	8	-16.03	2.3	26	2.72	0.74	8	-21.16	2.6	19
11	1.93	0.82	8	-8.72	3.75	9	3.17	0.71	8	-17.07	2.8	5
12	4.1	1.08	8	-6.42	3.45	9	4.08	1	8	-19.58	3.95	5
13	1.61	1.01	8	-2.49	1.6	8	4.55	1.05	8	-10.61	4.63	4
14	1.7	1.04	8	-1.22	0.98	8	2.62	1.23	8	-7.79	5.37	4
clinical scores
Days p.i.	Flu_ZT23			Flu_ZT11
3	0	0	0	0	0	0
4	0.5	0.2	0.2	1	0	0
5	1	0.5	0.5	2	0	0
6	1	0.5	0.5	2	0.5	0.5
7	1.5	0	0	2	0.5	0.5
8	1	0.5	0.5	3	0.5	0.5
9	1	0.5	0.5	3	0	0
10	1	0.5	0.5	3	0	0
11	0	0	0	2	0	0
12	0	0	0	2	0	0
13	0.5	0.25	0.25	0	0.5	0.5
14	0	0	0	0.5	0.5	0.5

## Sheet: Figure 1 D
Figure 1D
dayofdeath	Flu_6am	Flu_6pm
0	21	19
5		19
7	21	18
8	18	15
9	12	5
10	11
14	9	3

## Sheet: Figure 1E
Figure 1E
dayofdeath	Bmal1fl/flCre-(ZT23)	Bmal1fl/flCre- (ZT11)	Bmal1fl/flCre+(ZT23)	Bmal1fl/flCre+(ZT11)
0	47	41	13	12
4	47	41	13	12
5	46	39	12	11
6	39	34		9
7	35	26	7
8	34	19	5	6
9	30	14		5
10	29	12
12		10
14	27	9	2	3

## Sheet: Figure 1 F
	Bmal1fl/flErCre-(ZT23)			Bmal1fl/flErCre-(ZT11)			Bmal1fl/flErCre+(ZT23)			Bmal1fl/flErCre+(ZT11)
1	1.12	0.41	36	1.9	0.4	33	1.17	1	13	1.6	0.67	13
2	-2.55	0.65	36	-1.07	0.4	33	-3.43	1.7	13	-2.1	1.4	13
3	-6.5	1.14	35	-7.2	1.1	33	-9.05	2.4	13	-10.3	1.6	13
4	-9.4	1.7	34	-12.13	1.5	33	-13.2	2.9	13	-13.2	2.3	13
5	-11.6	2.1	32	-15.14	1.8	30	-16.23	2.5	12	-9.74	1.3	10
6	-11.04	1.4	25	-19.2	2.1	37	-15.7	2.1	12	-16.2	2.9	9
7	-13.5	1.3	22	-23.5	2.5	17	-21.9	3.2	7	-22.2	2.9	6
8	-16.2	2.1	21	-23.5	2.1	13	-19.6	1.97	7	-19.6	2.1	6
9	-12.8	3.5	15	-15.2	2.1	7	-17.3	2.7	5	-17.4	2	5
10	-7.9	3.4	14	-12.99	3.2	7	-12.4	2.8	2	-11.2	1.1	4
11	-6.7	2.1	14	-8.2	1	6	-4.8	3	2	-7.4	1.3	4
12	-5.2	3	14	-8.9	2.1	6	-3.95	3.5	2	-6.6	1.3	2
13	-3.6	3	14	-7.2	2	6	-3.7	2.5	2	-3.7	3.1	2
14	-2.8	1	14	-5.1	3	6	-3	2	1	-5.9		1

## Sheet: figure 2(A)
	ZT23																			ZT11
6hrs	0	0	0	0	0															0	0	0	0	0.9
12hrs	1.4	0.9	1.9	2.4	2.4															2.9	1.4	1.9	1.9	1.9
D1	3.7	4.9	4.4	5.4	5.4															5.9	5.4	4.7	4.7	4.9
D2	4.9	4.4	4.9	4.7	5.9	5.9	6.4	5.9	6.4	5.9										4.4	5.4	3.9	5.4	4.9						3.9	5.9	6.4	5.4	6.4
D4	5.7	5.9	5.9	4.7	5.9	5.7	5.9	5.4	5.7	5.9	4.9	5.7	4.9	4.7						4.9	6.4	5.7	5.7	6.4	5.9	5.7	4.7	5.9	5.4	4.4	3.7	4.7	4.7
D6	5.7	4.4	4.9	5.4	4.9	5.7	2.7	3.7	3.9	0	0	5.7	0	4.4	5.7	3.7	2.7	3.7		6.4	3.9	3.9	4.4	5.4	4.7	2.4	4.4	4.7	2.9	2.9	4.7	4.9	2.9	5.7	5.5	2.9
D8	3.4	2.9	3.7	3.7	2.9	2.9	0	0	0	0	3.9									4.4	4.7	4.4	4.5							1.4	2.9		3.7	2.7	3.9
D10	0	0	0	0	0	0	0	0	0	0	0	0								0	0	0	1.4	2.7	0	0	0	0	0.9

## Sheet: Figure 2 (B-D)
BAL day 2 (Figure 2C)
Hours p.i.	Control ZT23										Flu ZT23									Control ZT11													Flu ZT11
48	4.25	1.5	2.25	3.5	5	2	5	3.75	2.5	1.25	115	29.5	36.25	30.5	49.25	12.5	42.25			7.25	10.5	1.5	3.75	1.5	1.25	5.25	3.5						69.75	169.75	96.75	53.5	202.5	62.5
52	6.25	8	2	3.75	1.5	2.5	11.25	1.25			40.5	32.5	16	37.5	15	20	40.25			5.75	3.25	3.5	2.5	3.5	1.75								103	31.75	140	53.75	97.25	34.75	94.5
60	2.5	2.25	1.5	2	1.25	6	4	3			119.5	33.5	67.5	25	65	17.5	55			5	1.25	3.75	5.5	4.75	9.75	3	0.5	1	3.25	3.75	2.5	4.75	93.5	150.75	165	160	76.5	162.5
64	3	4	4.5	3	2.25						89.25	30.75	48.5	86.75	2	37.5	28	29		5.25	4	1.5	1.25	7.75	6.5	5.75	3.75						156.5	117.5	155	77.5	92.5	122.5
Differential on day 2
	ZT23																ZT11
Polys	31.3	73.49	81.15	88.25	83.82	89.35											89.06	88.2	85.91	18.12	93.16	87.13	80.66	92.27
Monos	68.71	26.5	18.8	11.75	16.17	10.65											10.93	11.8	14.09	81.88	6.83	12.86	19.33	7.73
Viral titers Figure 2 (B)
	ZT23			ZT11
Hours p.i.	Mean	SEM	n	Mean	SEM	n
48	5.47	0.52	7	5.55	0.18	6
52	4.44	0.38	7	4.73	0.28	7
60	4.63	0.4	7	4.8	0.29	6
64	4.56	0.54	8	5.2	0.428	6
BAL on day 6 (Figure 2D)
Control ZT23																Flu ZT23																Control ZT11																Flu ZT11
2.25	1.5	1.25	2.5	3	3.25	2.75	3.75	4	4	4	3.9	4				6	1.5	3	71.5	7.75	30.5	67.5	17.5	42.75	78.25	135.5	111	80.1	39	30.5		4	10.5	3.5	2	2.65	5	3.75	3	1.25	4	3.75							151.5
Differential on day 6
	ZT23													ZT11
PMN cells	3	15.7233	28.8	67.8248	42.7686	25.0608	35.2751	42.0366	36.6762	55.5858	63.3758	57.6412		7.14286	46.1407	41.0112	37.2159	57.1197	35.2	51.3846	50.5556	35.3562	61.6906	56.3702	67.2727	70.195
Mononuclear cells	97	84.2767	73.2	32.1752	57.2314	74.9392	64.7249	57.9635	63.3238	44.4142	36.6242	42.3588		92.8571	53.8593	58.9888	62.7841	42.8803	64.8	48.6154	49.4444	64.6438	38.3094	43.6298	32.7273	29.805
[truncated: 13 more columns]

## Sheet: figure 2 (E)
Figure 2(E)
days p.i.	ZT23 (ERCre-)					ZT11 (ERCre-)									ZT23 (ERcre+)								ZT11 (ERCre+)
1	1.7	2.4	2.4	1.7	2.4	2.9	2.9	3.4	2.7	2.4	3.4				2.4	1.7	1.7	1.7	2.9				3.4	2.7	2.7	0	1.7
2	3.9	3.9	2.9	2.9		1.9	3.7	3.7	1.9						3.9	4.9	1.9	1.7	3.4				2.9	3.9	2.4	1.9
4	4.7	4.3	4.4	4.1		4.9	4.9	5.4	3.9						5.7	5.3	5.2	5.7					5.7	4.9	4.9	5.4
6	5.4	4.7	4.4	3.9	4.4	2.9	5.9	3.9	3.7	2.7	4.7	4.9	3.9	3.9	5.7	5.4	4.9	3.7	6.9	4.4	2.7	3.9	4.9	5.4	6.9	5.4

## Sheet: Figure 3 (A-C)Figure 3 (A)
Figure 3 (A)
ZT23									ZT11
0	6	18	14	19	12	21	0	23	42	46	33	0	41	34	21	43	35
Figure 3 (B)
ZT23												ZT11
21	7	15	24	0	26	21	35	21				50	38	48	39	45	41	26	42
Figure 3 (C)
ERcre- (CT23)										ERcre- (CT11)										ERcre+ (CT23)										ERcre+ (CT11)
19.1667	25	20.8333	30	22	25	26.6667	5.83333			45	33.3333	35.8333	32.5	29.1667						44.1667	36	41.6667	38							38.3333	40.8333	27.5	34.1667	39

## Sheet: Figure 3 (D)
Figure 3 (D)
IL4 (in pg/ml)
ZT23					ZT11
6.00229	1.33263	4.95757	9.48829	8.12391	25.7776	14.8124	14.5678	8.0115	8.57122
IL6
ZT23							ZT11
1427.14	4717.02	6303.49	1182.48	1223.42	4112.49		2044	1679.65	2006.08	1187.06	2184.23	3172.84	4995.04
IL10
ZT23							ZT11
99.0481	168.256	154.954	125.652	92.88	106.642		52.285	96.2099	64.8244	58.3371	75.2619	78.836	84.0573
mcp-1
ZT23							ZT11
1433.93	1158.67	1111.22	2114.16	3677.61	3274.86		1534.91	1326.19	626.496	2990.68	608.183	695.845	3437.32

[truncated: 6 more sheets: Figure 4 (A-D), Figure 5, Figure 6 A,C,E, Figure 6 B,D, F, Supplementary Figures, Sheet10]
